# Supplementary material for: Combining the Elicitor Up-Regulated Production of Unusual Linear Diterpene-Derived Variants for an In-Depth Assessment of the Application Value and Risk of the Medicinal and Edible Basidiomycete Schizophyllum commune
Source: Molecules. 2024 Jun 1;29(11):2608. doi: 10.3390/molecules29112608 (PMC11173764; doi:10.3390/molecules29112608)
Supplement: Supplementary file 1 [file molecules-29-02608-s001.zip]

Archive with 1 entries (1 files):
- molecules-2950760-supplementary.pdf
